# Supplementary material for: Feasibility of abbreviated magnetic resonance imaging (AB-MRI) screening in women with a personal history (PH) of breast cancer
Source: PLoS One. 2020 Mar 12;15(3):e0230347. doi: 10.1371/journal.pone.0230347 (PMC7067463; doi:10.1371/journal.pone.0230347)
Supplement: S1 Dataset — This is the basic dataset of this study including comparison ROC analysis. (XLSX) [file pone.0230347.s001.xlsx]

## Sheet: Sheet1
	MG	US	MR	Reference Standard
	(-): 0	(-): 0	(-): 0	0:No
Pt No.	(+): 1	(+): 1	(+): 1	1: Recur
1	0	0	0	0
2	0	0	0	0
3	0	0	0	0
4	0	0	0	0
5	0	0	0	0			MG		US		MR
6	0	1	1	0		Sensitivity	0.38095	18.107% to 61.565%	0.38095	18.107% to 61.565%	0.95238	76.184% to 99.880%
7	0	0	0	0		Specificity	0.99325	98.432% to 99.781%	0.97978	96.688% to 98.864%	0.97978	96.688% to 98.864%
8	0	0	0	0		AUC	0.687	0.653 to 0.720	0.68	0.646 to 0.713	0.966	0.951 to 0.978
9	0	0	0	0		Positive Predictive Value	0.61538	36.360% to 81.754%	0.34783	20.278% to 52.792%	0.57143	44.465% to 68.947%
10	0	0	0	0		Negative Predictive Value	0.98264	97.589% to 98.753%	0.98243	97.560% to 98.738%	0.99863	99.077% to 99.980%
11	0	0	0	0
12	0	0	0	0		Comparison of ROC curves
13	0	0	0	0		Variable 1	Conventional (MG+US)
14	0	0	0	0		Variable 2	AB_MRI
15	0	0	0	0		Classification variable	Reference_standard
16	0	0	0	0
17	1	1	1	0		Sample size	763
18	0	0	0	0		Positive group a	21 (2.75%)
19	0	0	0	0		Negative group b	742 (97.25%)
20	0	0	0	0		a Reference_standard = 1
21	1	1	1	1		b Reference_standard = 0
22	0	0	0	0
23	0	0	0	0		Variable	AUC	SE a	95% CI b
24	0	0	0	0		Conventional (MG+US)	0.727	0.0559	0.694 to 0.759
25	0	0	1	0		AB_MRI	0.966	0.0239	0.951 to 0.978
26	0	0	0	0		a DeLong et al., 1988
27	0	0	0	0		b Binomial exact
28	0	0	0	0		Pairwise comparison of ROC curves
29	0	0	0	0		Conventional ~ AB_MRI
30	0	0	0	0		Difference between areas	0.239
31	0	0	1	0		Standard Error a	0.0559
32	0	0	0	0		95% Confidence Interval	0.129 to 0.348
33	0	0	0	0		z statistic	4.271
34	0	0	0	0		Significance level	P < 0.0001
35	0	0	0	0		a DeLong et al., 1988
36	0	0	0	0
37	0	0	0	0
38	0	0	0	0
39	0	0	0	0
40	0	0	0	0
41	0	0	1	1
42	0	0	0	0
43	0	0	0	0
44	0	0	0	0
45	0	0	0	0
46	0	0	0	0
47	0	0	0	0
48	0	0	0	0
49	0	0	0	0
50	0	0	0	0
51	0	1	1	0
52	0	0	0	0
53	0	0	0	0
54	0	0	0	0
55	0	0	1	1
56	0	0	0	0
57	0	0	0	0
58	1	0	1	1
59	0	0	0	0
60	0	0	0	0
61	0	1	1	1
62	0	0	0	0
63	0	0	0	0
64	0	0	0	0
65	0	0	0	0
66	0	0	0	0
67	0	0	0	0
68	0	0	0	0
69	0	0	0	0
70	0	0	0	0
71	0	0	0	0
72	0	0	0	0
73	0	0	0	0
74	0	0	1	0
75	0	0	1	0
76	0	0	0	0
77	0	0	0	0
78	0	0	0	0
79	0	0	0	0
80	0	0	0	0
81	0	0	0	0
82	0	0	1	1
83	0	0	0	0
84	0	0	0	0
85	0	0	0	0
86	0	0	0	0
87	0	0	0	0
88	0	0	1	1
89	0	0	0	0
90	0	0	0	0
91	0	0	0	0
92	0	0	0	0
93	0	0	0	0
94	0	0	0	0
95	0	0	0	0
96	0	0	0	0
97	0	0	0	0
98	0	0	0	0
99	0	0	0	0
100	0	0	0	0
101	0	0	0	0
102	0	0	0	0
103	0	0	0	0
104	0	0	0	0
105	0	0	0	0
106	0	0	0	0
107	0	0	0	0
108	0	0	0	0
109	0	0	0	0
110	0	0	0	0
111	0	0	0	0
112	0	0	0	0
113	0	0	0	0
114	0	0	0	0
115	0	0	0	0
116	0	0	0	0
117	0	0	0	0
118	0	0	0	0
119	0	0	0	0
120	0	0	0	0
121	0	0	0	0
122	0	0	0	0
123	0	0	0	0
124	0	0	0	0
125	0	0	0	0
126	0	0	0	0
127	0	0	0	0
128	0	0	0	0
129	0	0	1	1
130	0	0	0	0
131	0	0	0	0
132	0	0	0	0
133	0	0	0	0
134	0	0	0	0
135	0	0	0	0
136	0	0	0	0
137	0	0	0	0
138	0	0	0	0
139	0	0	0	0
140	0	0	0	0
141	0	0	0	0
142	0	0	0	0
143	0	0	0	0
144	0	0	0	0
145	0	0	0	0
146	0	0	0	0
147	0	0	0	0
148	0	0	0	0
149	0	0	0	0
150	0	0	0	0
151	0	0	0	0
152	0	0	0	1
153	0	0	0	0
154	1	0	1	1
155	0	0	0	0
156	0	0	0	0
157	0	0	0	0
158	0	0	1	1
159	0	0	0	0
160	0	0	0	0
161	0	0	0	0
162	0	0	0	0
163	0	0	0	0
164	0	0	1	1
165	0	0	0	0
166	0	0	0	0
167	0	0	0	0
168	0	0	0	0
169	0	0	0	0
170	0	0	0	0
171	0	0	0	0
172	0	0	1	1
173	0	0	0	0
174	0	0	0	0
175	0	0	0	0
176	0	0	0	0
177	0	0	0	0
178	0	0	0	0
179	0	0	0	0
180	0	0	0	0
181	0	0	0	0
182	0	0	0	0
183	0	0	0	0
184	0	0	0	0
185	0	0	0	0
186	0	0	0	0
187	0	0	0	0
188	0	0	0	0
189	0	0	0	0
190	0	0	0	0
191	0	0	1	0
192	0	0	0	0
193	0	0	0	0
194	0	0	0	0
195	0	0	0	0
196	0	0	0	0
197	0	0	0	0
198	0	0	0	0
199	0	0	0	0
200	0	0	0	0
201	0	0	0	0
202	1	0	0	0
203	0	0	0	0
204	0	0	0	0
205	0	0	0	0
206	0	0	0	0
207	0	0	0	0
208	0	0	0	0
209	0	0	0	0
210	0	0	0	0
211	0	0	0	0
212	0	0	0	0
213	0	1	0	0
214	0	0	0	0
215	0	0	0	0
216	0	0	0	0
217	0	0	0	0
218	0	0	0	0
219	0	0	0	0
220	0	0	0	0
221	1	1	1	0
222	0	0	0	0
223	0	0	0	0
224	0	0	0	0
225	0	0	0	0
226	0	0	0	0
227	0	0	0	0
228	0	0	0	0
229	0	0	0	0
230	0	0	0	0
231	0	0	0	0
232	0	0	0	0
233	0	0	0	0
234	0	0	0	0
235	0	0	0	0
236	0	0	0	0
237	0	0	0	0
238	0	0	0	0
239	0	0	0	0
240	0	0	0	0
241	0	0	0	0
242	0	0	0	0
243	0	0	0	0
244	9	1	0	0
245	0	0	0	0
246	0	0	0	0
247	0	0	0	0
248	0	0	0	0
249	0	0	0	0
250	0	0	0	0
251	0	0	0	0
252	0	0	0	0
253	0	0	0	0
254	0	0	0	0
255	0	0	0	0
256	0	0	0	0
257	0	0	0	0
258	0	0	0	0
259	0	0	0	0
260	0	0	0	0
261	1	1	1	1
262	0	0	0	0
263	0	0	0	0
264	0	0	0	0
265	0	0	0	0
266	0	0	0	0
267	0	0	0	0
268	0	0	0	0
269	0	0	0	0
270	0	0	0	0
271	0	0	0	0
272	0	0	0	0
273	0	0	0	0
274	0	0	0	0
275	0	0	0	0
276	0	0	0	0
277	0	0	0	0
278	0	0	1	1
279	0	0	0	0
280	0	0	0	0
281	0	0	0	0
282	0	0	0	0
283	0	0	0	0
284	0	0	0	0
285	0	0	0	0
286	0	0	0	0
287	0	0	0	0
288	0	0	0	0
289	0	0	0	0
290	0	0	0	0
291	0	0	0	0
292	0	0	0	0
293	0	0	0	0
294	0	0	0	0
295	0	0	0	0
296	0	0	0	0
297	0	0	0	0
298	0	0	0	0
299	0	0	0	0
300	0	0	0	0
301	0	0	0	0
302	0	0	0	0
303	0	0	0	0
304	0	0	0	0
305	0	0	0	0
306	0	0	0	0
307	0	0	0	0
308	0	0	0	0
309	0	0	0	0
310	0	0	0	0
311	0	0	0	0
312	0	0	0	0
313	0	0	0	0
314	1	1	1	1
315	0	0	0	0
316	0	0	0	0
317	0	0	0	0
318	0	0	0	0
319	0	0	0	0
320	0	0	0	0
321	0	0	0	0
322	0	0	0	0
323	0	0	0	0
324	0	0	0	0
325	0	0	0	0
326	0	0	0	0
327	0	0	0	0
328	0	0	0	0
329	0	0	0	0
330	0	1	0	0
331	0	0	0	0
332	0	0	0	0
333	0	0	0	0
334	0	0	0	0
335	0	0	0	0
336	0	0	0	0
337	0	0	0	0
338	0	0	0	0
339	0	0	0	0
340	0	0	0	0
341	0	0	0	0
342	0	0	0	0
343	0	0	0	0
344	0	0	0	0
345	0	0	0	0
346	0	0	0	0
347	0	0	0	0
348	0	0	0	0
349	0	0	0	0
350	0	0	0	0
351	0	0	0	0
352	0	0	0	0
353	0	0	0	0
354	0	0	0	0
355	0	0	0	0
356	0	0	0	0
357	0	0	0	0
358	0	0	0	0
359	0	0	0	0
360	0	0	0	0
361	0	0	0	0
362	0	0	0	0
363	0	0	0	0
364	0	0	0	0
365	0	0	0	0
366	0	0	0	0
367	0	0	0	0
368	0	0	0	0
369	0	0	0	0
370	0	0	0	0
371	0	0	0	0
372	0	0	0	0
373	0	0	0	0
374	0	0	0	0
375	0	0	0	0
376	0	0	0	0
377	0	0	0	0
378	0	0	0	0
379	0	0	0	0
380	0	0	0	0
381	0	0	0	0
382	0	0	0	0
383	0	0	0	0
384	0	0	0	0
385	0	0	0	0
386	0	0	0	0
387	0	0	0	0
388	0	0	0	0
389	0	0	0	0
390	0	0	0	0
391	0	0	0	0
392	0	0	0	0
393	0	0	0	0
394	0	0	0	0
395	0	0	0	0
396	0	0	0	0
397	0	0	0	0
398	0	0	0	0
399	0	0	0	0
400	0	0	0	0
401	0	0	0	0
402	0	0	0	0
403	0	0	0	0
404	0	0	0	0
405	0	0	0	0
406	0	0	0	0
407	0	0	0	0
408	0	0	0	0
409	0	0	0	0
410	0	0	0	0
411	0	0	0	0
412	0	0	0	0
413	0	0	0	0
414	0	0	0	0
415	0	0	0	0
416	0	0	0	0
417	0	0	0	0
418	0	0	0	0
419	0	0	0	0
420	0	0	0	0
421	0	0	0	0
422	0	0	0	0
423	0	0	0	0
424	0	0	0	0
425	0	0	0	0
426	0	0	0	0
427	0	0	0	0
428	0	1	1	0
429	0	0	0	0
430	0	0	0	0
431	0	0	0	0
432	0	0	0	0
433	0	0	0	0
434	0	0	0	0
435	0	0	0	0
436	0	0	0	0
437	0	0	0	0
438	0	0	0	0
439	0	0	0	0
440	0	0	0	0
441	0	0	0	0
442	0	0	0	0
443	0	0	0	0
444	0	0	0	0
445	0	0	0	0
446	0	0	0	0
447	0	0	0	0
448	0	0	0	0
449	0	0	0	0
450	0	0	0	0
451	0	0	0	0
452	0	0	0	0
453	1	1	0	0
454	0	0	0	0
455	0	0	0	0
456	0	0	0	0
457	0	0	0	0
458	0	0	0	0
459	0	0	0	0
460	0	0	0	0
461	0	0	0	0
462	0	0	0	0
463	0	0	0	0
464	0	0	0	0
465	0	0	0	0
466	0	0	0	0
467	0	0	0	0
468	0	0	0	0
469	0	0	0	0
470	0	0	0	0
471	0	0	0	0
472	0	0	0	0
473	0	0	0	0
474	0	0	0	0
475	0	0	0	0
476	0	0	0	0
477	0	0	0	0
478	0	0	0	0
479	0	0	0	0
480	0	0	0	0
481	0	0	0	0
482	0	0	0	0
483	0	0	0	0
484	0	0	0	0
485	0	0	0	0
486	0	0	0	0
487	0	0	0	0
488	0	0	0	0
489	0	0	0	0
490	0	0	0	0
491	0	0	0	0
492	0	0	1	0
493	1	1	1	0
494	0	0	0	0
495	0	0	0	0
496	0	0	0	0
497	0	0	0	0
498	0	0	0	0
499	0	0	0	0
500	0	0	0	0
501	0	0	0	0
502	0	0	0	0
503	0	0	0	0
504	0	0	0	0
505	0	0	0	0
506	0	0	0	0
507	0	0	0	0
508	0	0	0	0
509	0	0	0	0
510	0	0	0	0
511	0	0	0	0
512	0	0	0	0
513	0	0	0	0
514	0	0	0	0
515	0	0	0	0
516	0	0	0	0
517	0	0	0	0
518	0	0	0	0
519	0	0	0	0
520	0	0	0	0
521	0	0	0	0
522	0	0	0	0
523	0	1	0	0
524	0	0	0	0
525	0	0	0	0
526	0	0	0	0
527	0	0	0	0
528	0	0	0	0
529	0	0	0	0
530	0	0	0	0
531	0	0	0	0
532	0	0	0	0
533	0	0	0	0
534	0	1	0	0
535	0	0	0	0
536	0	0	0	0
537	0	0	0	0
538	0	0	0	0
539	0	0	0	0
540	0	0	0	0
541	0	0	0	0
542	0	0	0	0
543	0	0	0	0
544	0	0	0	0
545	0	0	0	0
546	0	0	0	0
547	0	0	0	0
548	0	0	0	0
549	0	0	0	0
550	0	0	0	0
551	0	0	0	0
552	0	0	0	0
553	0	0	0	0
554	0	0	1	0
555	0	0	0	0
556	0	0	0	0
557	0	0	0	0
558	0	0	0	0
559	0	0	0	0
560	0	0	0	0
561	0	0	0	0
562	0	0	0	0
563	0	0	0	0
564	0	0	0	0
565	0	0	0	0
566	0	0	0	0
567	0	0	0	0
568	0	0	0	0
569	0	0	0	0
570	0	0	0	0
571	0	0	0	0
572	0	1	1	0
573	0	0	0	0
574	0	0	0	0
575	0	0	0	0
576	0	0	0	0
577	0	0	0	0
578	0	0	0	0
579	0	0	0	0
580	0	0	0	0
581	0	0	0	0
582	0	0	0	0
583	0	0	0	0
584	0	0	0	0
585	0	0	0	0
586	0	0	0	0
587	0	0	0	0
588	0	0	1	1
589	0	0	0	0
590	0	0	0	0
591	0	0	0	0
592	0	0	0	0
593	0	0	0	0
594	0	0	0	0
595	0	0	0	0
596	0	0	0	0
597	0	0	0	0
598	0	0	0	0
599	0	0	0	0
600	0	0	0	0
601	0	0	0	0
602	0	0	0	0
603	0	0	0	0
604	0	0	0	0
605	0	0	0	0
606	0	0	0	0
607	0	0	0	0
608	0	0	0	0
609	0	0	0	0
610	0	0	0	0
611	0	0	0	0
612	0	0	0	0
613	0	0	0	0
614	1	1	1	1
615	0	0	0	0
616	0	0	0	0
617	0	0	0	0
618	0	0	0	0
619	0	0	0	0
620	0	0	0	0
621	0	0	0	0
622	0	0	0	0
623	0	0	0	0
624	0	0	0	0
625	0	0	0	0
626	0	0	0	0
627	0	0	0	0
628	0	0	0	0
629	0	0	0	0
630	0	0	0	0
631	0	0	0	0
632	0	0	0	0
633	0	0	0	0
634	0	0	0	0
635	0	0	0	0
636	0	0	0	0
637	0	0	0	0
638	0	0	0	0
639	0	1	1	0
640	0	0	0	0
641	0	0	0	0
642	0	0	0	0
643	0	0	0	0
644	0	0	0	0
645	0	0	0	0
646	0	0	0	0
647	0	0	0	0
648	0	0	0	0
649	0	0	0	0
650	0	0	0	0
651	0	0	0	0
652	0	0	0	0
653	0	0	0	0
654	0	0	0	0
655	0	0	0	0
656	0	0	0	0
657	0	0	0	0
658	0	1	0	0
659	0	0	0	0
660	0	0	0	0
661	0	0	0	0
662	0	0	0	0
663	0	0	0	0
664	0	0	0	0
665	0	0	0	0
666	0	0	0	0
667	0	0	0	0
668	0	0	0	0
669	0	0	0	0
670	0	0	0	0
671	0	0	0	0
672	0	0	0	0
673	0	0	0	0
674	0	0	0	0
675	0	0	0	0
676	0	0	0	0
677	0	0	0	0
678	0	0	0	0
679	0	0	0	0
680	0	0	0	0
681	0	0	0	0
682	0	0	0	0
683	0	0	0	0
684	0	0	0	0
685	0	0	0	0
686	0	0	0	0
687	0	0	0	0
688	0	0	0	0
689	0	0	0	0
690	0	0	0	0
691	0	0	0	0
692	0	0	0	0
693	0	0	0	0
694	0	0	0	0
695	0	0	0	0
696	0	0	0	0
697	0	0	0	0
698	0	0	0	0
699	0	0	0	0
700	1	1	1	1
701	0	0	0	0
702	0	0	0	0
703	0	0	0	0
704	0	0	0	0
705	0	0	0	0
706	0	0	0	0
707	0	0	0	0
708	0	0	0	0
709	0	0	0	0
710	1	1	1	1
711	0	0	0	0
712	0	0	0	0
713	0	0	0	0
714	0	0	0	0
715	0	1	1	1
716	0	0	0	0
717	0	0	0	0
718	0	0	0	0
719	0	0	0	0
720	0	0	0	0
721	0	0	0	0
722	0	0	0	0
723	0	0	0	0
724	0	0	0	0
725	0	0	0	0
726	0	0	0	0
727	0	0	0	0
728	0	0	0	0
729	0	0	0	0
730	0	0	0	0
731	0	0	0	0
732	0	0	0	0
733	0	0	0	0
734	0	0	0	0
735	0	0	0	0
736	0	0	0	0
737	0	0	0	0
738	0	0	0	0
739	0	0	0	0
740	0	0	0	0
741	0	0	0	0
742	0	0	0	0
743	0	0	0	0
744	0	0	0	0
745	0	0	0	0
746	0	0	0	0
747	0	0	0	0
748	0	0	0	0
749	0	0	0	0
750	0	0	0	0
751	0	0	0	0
752	0	0	0	0
753	0	0	0	0
754	0	0	0	0
755	0	0	0	0
756	0	0	0	0
757	0	0	0	0
758	0	0	0	0
759	0	0	0	0
760	0	0	0	0
761	0	0	0	0
762	0	0	0	0
763	0	0	0	0
